# Supplementary material for: Synthesis of New S-Triazine Bishydrazino and Bishydrazido-Based Polymers and Their Application in Flame-Retardant Polypropylene Composites
Source: Polymers (Basel). 2022 Feb 17;14(4):784. doi: 10.3390/polym14040784 (PMC8876278; doi:10.3390/polym14040784)
Supplement: Supplementary file 1 [file polymers-14-00784-s001.zip]

Archive with 1 entries (1 files):
- polymers-1589568-supplementary.pdf
